# Supplementary material for: Prevalence of Carbendazin Resistance in Field Populations of the Rice False Smut Pathogen Ustilaginoidea virens from Jiangsu, China, Molecular Mechanisms, and Fitness Stability
Source: J Fungi (Basel). 2022 Dec 16;8(12):1311. doi: 10.3390/jof8121311 (PMC9783980; doi:10.3390/jof8121311)
Supplement: Supplementary file 1 [file jof-08-01311-s001.zip]

Archive with 1 entries (1 files):
- jof-2028275-supplementary.pdf
